# Supplementary material for: Patient preferences for HIV service delivery models; a Discrete Choice Experiment in Kisumu, Kenya
Source: PLOS Glob Public Health. 2022 Oct 27;2(10):e0000614. doi: 10.1371/journal.pgph.0000614 (PMC10021384; doi:10.1371/journal.pgph.0000614)
Supplement: S1 Table — (XLSX) [file pgph.0000614.s001.xlsx]

## Sheet: Sheet1
	S1 Table: Willingness to Trade Location (Health Centre for) other Attributes
	choice	Coef.	Std. Err.	P-value	[95% Conf. Interval]
	Mean
	Location of ART Refill-Health Centre	1.41136	0.0981896	<0.001	1.21892	1.60381
	Frequency of ART Refill-3months	0.920222	0.104846	<0.001	0.714727	1.12572
	Frequency of ART Refill-6months	0.757194	0.107304	<0.001	0.546881	0.967507
	Adherence Support-Individual	1.46914	0.11708	<0.001	1.23967	1.69861
	Adherence Support-Group	1.31471	0.114722	<0.001	1.08986	1.53956
	Attitude of provider-Nice	1.54585	0.122942	<0.001	1.30489	1.78681
	Frequency of Clinical Visists-3 months	0.68557	0.0974718	<0.001	0.494529	0.876611
	Frequency of Clinical Visists-6months	0.437678	0.105345	<0.001	0.231206	0.644151
	Person Providing Refills-Nurse	0.357707	0.111428	0.001	0.139312	0.576102
	Person Providing Refills-Pharmacist	0.620823	0.100774	<0.001	0.42331	0.818337
	Refill Delivery-Weekday during facility hours	0.0409341	0.102228	0.689	-0.15943	0.241298
	Refill Deliv-Weekday early Morn. and eve.	0.162051	0.0950374	0.088	-0.0242188	0.348321
	Location of ART Refill-Community Meeting Point	-0.0894281	0.11596	0.441	-0.316705	0.137849
	SD
	Frequency of ART Refill-3months	0.17049	0.175994	0.333	-0.174453	0.515432
	Frequency of ART Refill-6months	0.643592	0.14557	0	0.358279	0.928905
	Adherence Support-Individual	0.661932	0.151068	<0.001	0.365844	0.95802
	Adherence Support-Group	0.678046	0.155377	<0.001	0.373514	0.982579
	Attitude of provider-Nice	1.20695	0.147559	<0.001	0.917739	1.49616
	Frequency of Clinical Visists-3 months	0.48083	0.190766	0.012	0.106935	0.854725
	Frequency of Clinical Visists-6months	-0.573611	0.197997	0.004	-0.961678	-0.185544
	Person Providing Refills-Nurse	-0.799842	0.152367	<0.001	-1.09848	-0.501209
	Person Providing Refills-Pharmacist	0.406625	0.191692	0.034	0.030916	0.782334
	Refill Delivery-Weekday during facility hours	0.24489	0.171371	0.153	-0.0909911	0.580771
	Refill Deliv-Weekday early Morn. and eve.	0.123486	0.153219	0.42	-0.176818	0.42379
	Location of ART Refill-Community Meeting Point	-0.548979	0.168437	0.001	-0.87911	-0.218848
