# Supplementary material for: Patient preferences for HIV service delivery models; a Discrete Choice Experiment in Kisumu, Kenya
Source: PLOS Glob Public Health. 2022 Oct 27;2(10):e0000614. doi: 10.1371/journal.pgph.0000614 (PMC10021384; doi:10.1371/journal.pgph.0000614)
Supplement: S3 Table — (XLSX) [file pgph.0000614.s003.xlsx]

## Sheet: Sheet1
	Table S3: Willingness to Trade Individual Adherence Support Provided for Other Attributes
	choice	Coef.	Std. Err.	z	p-value	[95% Conf. Interval]
	Mean
	Adherence Support-Individual	1.5103	0.110114	13.72	<0.001	1.29448	1.72612
	Frequency of ART Refill-3months	0.946629	0.105498	8.97	<0.001	0.739857	1.1534
	Frequency of ART Refill-6months	0.756417	0.110507	6.84	<0.001	0.539827	0.973007
	Location of ART Refill-Health centre	1.48439	0.133746	11.1	<0.001	1.22225	1.74653
	Adherence Support-Group	1.40811	0.118008	11.93	<0.001	1.17682	1.6394
	Attitude of provider-Nice	1.55679	0.120203	12.95	<0.001	1.3212	1.79239
	Frequency of Clinical Visists-3 months	0.680811	0.0994605	6.85	<0.001	0.485872	0.87575
	Frequency of Clinical Visists-6months	0.463468	0.102586	4.52	<0.001	0.262404	0.664532
	Person Providing Refills-Nurse	0.355394	0.114502	3.1	0.002	0.130973	0.579814
	Person Providing Refills-Pharmacist	0.610611	0.103457	5.9	<0.001	0.40784	0.813383
	Refill Delivery-Weekday during facility hours	0.0595981	0.103576	0.58	0.565	-0.143407	0.262603
	Refill Deliv-Weekday early Morn. and eve.	0.150432	0.0973972	1.54	0.122	-0.0404635	0.341327
	Location of ART Refill-Community Meeting Point	-0.0976288	0.114928	-0.85	0.396	-0.322883	0.127625
	SD
	Frequency of ART Refill-3months	-0.0030357	0.165739	-0.02	0.985	-0.327878	0.321807
	Frequency of ART Refill-6months	0.705584	0.139327	5.06	<0.001	0.432507	0.97866
	Location of ART Refill-Health centre	1.32753	0.14302	9.28	<0.001	1.04721	1.60784
	Adherence Support-Group	0.603169	0.17117	3.52	<0.001	0.267681	0.938656
	Attitude of provider-Nice	1.16718	0.154484	7.56	<0.001	0.864395	1.46996
	Frequency of Clinical Visists-3 months	0.529703	0.185587	2.85	0.004	0.165959	0.893447
	Frequency of Clinical Visists-6months	0.273312	0.320233	0.85	0.393	-0.354332	0.900956
	Person Providing Refills-Nurse	-0.786393	0.152924	-5.14	0	-1.08612	-0.486667
	Person Providing Refills-Pharmacist	0.485535	0.167943	2.89	0.004	0.156372	0.814698
	Refill Delivery-Weekday during facility hours	0.0668181	0.204947	0.33	0.744	-0.33487	0.468506
	Refill Deliv-Weekday early Morn. and eve.	0.154339	0.170429	0.91	0.365	-0.179695	0.488374
	Location of ART Refill-Community Meeting Point	-0.33061	0.208766	-1.58	0.113	-0.739784	0.0785643
