# Supplementary material for: Patient preferences for HIV service delivery models; a Discrete Choice Experiment in Kisumu, Kenya
Source: PLOS Glob Public Health. 2022 Oct 27;2(10):e0000614. doi: 10.1371/journal.pgph.0000614 (PMC10021384; doi:10.1371/journal.pgph.0000614)
Supplement: S4 Table — (XLSX) [file pgph.0000614.s004.xlsx]

## Sheet: Sheet1
	S4 Table: Willingness to trade Adherence Support for Individual
	Choice	Coef.	Std. Err.	p-value	[95% Conf.	Interval]
	-1	-6.752	0.404	<0.001	-7.545	-5.96
	Willingness to trade Adherence Support for Individual
	( 1) [Mean]Adherence Support-Individual - [Mean]Frequency of ART Refill-3months - [Mean]Frequency of ART Refill-6months - [Mean]Location of ART Refill-Health centre - [Mean]Adherence Support-Group - [Mean]Attitude of provider-Nice - [Mean]Frequency of Clinical Visists-3 months - [Mean]Frequency of Clinical Visists-6months - [Mean]Person Providing Refills-Nurse - [Mean]Person Providing Refills-Pha…
