# Supplementary material for: Patient preferences for HIV service delivery models; a Discrete Choice Experiment in Kisumu, Kenya
Source: PLOS Glob Public Health. 2022 Oct 27;2(10):e0000614. doi: 10.1371/journal.pgph.0000614 (PMC10021384; doi:10.1371/journal.pgph.0000614)
Supplement: S5 Table — (XLSX) [file pgph.0000614.s005.xlsx]

## Sheet: Sheet1
	Table S5: Willingness to Trade Group Adherence Support Provided for Other Attributes
	choice	Coef.	Std. Err.	p-value	[95% Conf. Interval]
	Mean
	Adherence Support-Group	1.33069	0.106552	<0.001	1.12185	1.53953
	Frequency of ART Refill-3months	0.927928	0.105483	<0.001	0.721184	1.13467
	Frequency of ART Refill-6months	0.818099	0.106302	<0.001	0.609751	1.02645
	Adherence Support-Individual	1.48793	0.117028	<0.001	1.25856	1.7173
	Location of ART Refill-Health centre	1.52458	0.135285	<0.001	1.25942	1.78973
	Attitude of provider-Nice	1.5156	0.118012	<0.001	1.2843	1.7469
	Frequency of Clinical Visists-3 months	0.651402	0.091225	<0.001	0.472605	0.8302
	Frequency of Clinical Visists-6months	0.451913	0.106205	<0.001	0.243755	0.660072
	Person Providing Refills-Nurse	0.356499	0.110125	0.001	0.140657	0.572341
	Person Providing Refills-Pharmacist	0.597566	0.0997525	<0.001	0.402054	0.793077
	refill_deliv_wkday_facil~s	0.0416563	0.10371	0.688	-0.161612	0.244924
	refill_deliv_wkday_early~n	0.141233	0.0958542	0.141	-0.0466377	0.329104
	Location of ART Refill-Community Meeting Point	-0.0825258	0.111408	0.459	-0.300881	0.135829
	SD
	Frequency of ART Refill-3months	-0.0183405	0.194315	0.925	-0.399191	0.36251
	Frequency of ART Refill-6months	0.54573	0.171687	0.001	0.209228	0.882231
	Adherence Support-Individual	0.626884	0.178179	0	0.277661	0.976108
	Location of ART Refill-Health centre	1.33365	0.152848	0	1.03407	1.63322
	Attitude of provider-Nice	1.10312	0.158719	0	0.792038	1.41421
	Frequency of Clinical Visists-3 months	0.0377711	0.597916	0.95	-1.13412	1.20967
	Frequency of Clinical Visists-6months	-0.565757	0.172382	0.001	-0.90362	-0.227895
	Person Providing Refills-Nurse	0.588309	0.168959	<0.001	0.257155	0.919463
	Person Providing Refills-Pharmacist	-0.401366	0.279211	0.151	-0.948611	0.145878
	refill_deliv_wkday_facil~s	0.272433	0.188156	0.148	-0.0963448	0.641212
	refill_deliv_wkday_early~n	-0.169969	0.193132	0.379	-0.548502	0.208563
	Location of ART Refill-Community Meeting Point	-0.0460616	0.237489	0.846	-0.511532	0.419409
