# Supplementary material for: Patient preferences for HIV service delivery models; a Discrete Choice Experiment in Kisumu, Kenya
Source: PLOS Glob Public Health. 2022 Oct 27;2(10):e0000614. doi: 10.1371/journal.pgph.0000614 (PMC10021384; doi:10.1371/journal.pgph.0000614)
Supplement: S6 Table — (XLSX) [file pgph.0000614.s006.xlsx]

## Sheet: Sheet1
	S6 Table: Willingness to trade Group Adherence Support
	Choice	Coef.	Std. Err.	z	P>z	[95% Conf.	Interval]
	-1	-7.1598	0.405976	-17.64	p<0.001	-7.9555	-6.3641
	Willingness to trade Group Adherence Support
	( 1) [Mean]Adherence Support-Group – [Mean]Frequency of ART Refill-3months – [Mean]Frequency of ART Refill-6months – [Mean]Location of ART Refill-Health centre – [Mean]Attitude of provider-Nice + [Mean]Frequency of Clinical Visists-3 months – [Mean]Frequency of Clinical Visists-6months – [Mean]Person Providing Refills-Nurse – [Mean]Person Providing Refills-Pharmacist – 2*[Mean]Adherence Support-I…
