# Supplementary material for: Patient preferences for HIV service delivery models; a Discrete Choice Experiment in Kisumu, Kenya
Source: PLOS Glob Public Health. 2022 Oct 27;2(10):e0000614. doi: 10.1371/journal.pgph.0000614 (PMC10021384; doi:10.1371/journal.pgph.0000614)
Supplement: S7 Table — (XLSX) [file pgph.0000614.s007.xlsx]

## Sheet: Sheet1
	TableS7: Willingness to Trade Good attitude of Staff for Other Attributes
	choice	Coef.	Std. Err.	z	p-value	[95% Conf. Interval]
	Mean
	Attitude of provider-Nice	1.42523	0.0869102	16.4	<0.001	1.25489	1.59557
	Frequency of ART Refill-3months	0.90645	0.102883	8.81	<0.001	0.704802	1.1081
	Frequency of ART Refill-6months	0.745897	0.107732	6.92	<0.001	0.534747	0.957047
	Location of ART Refill-Health centre	1.49901	0.13436	11.16	<0.001	1.23567	1.76235
	Adherence Support-Group	1.36922	0.12071	11.34	<0.001	1.13264	1.60581
	Adherence Support-Individual	1.46003	0.110887	13.17	<0.001	1.24269	1.67736
	Frequency of Clinical Visists-3 months	0.657375	0.0943247	6.97	<0.001	0.472502	0.842248
	Frequency of Clinical Visists-6months	0.445663	0.102515	4.35	<0.001	0.244738	0.646589
	Person Providing Refills-Nurse	0.345239	0.111616	3.09	0.002	0.126476	0.564002
	Person Providing Refills-Pharmacist	0.576031	0.101771	5.66	<0.001	0.376564	0.775498
	Refill Delivery-Weekday during facility hours	0.0476495	0.10206	0.47	0.641	-0.152384	0.247683
	Refill Deliv-Weekday early Morn. and eve.	0.151401	0.0945997	1.6	0.11	-0.0340105	0.336813
	Location of ART Refill-Community Meeting Point	-0.0977572	0.11098	-0.88	0.378	-0.315274	0.11976
	SD
	Frequency of ART Refill-3months	0.0827945	0.181975	0.45	0.649	-0.27387	0.439459
	Frequency of ART Refill-6months	0.674649	0.139371	4.84	<0.001	0.401487	0.94781
	Location of ART Refill-Health centre	1.29995	0.135873	9.57	<0.001	1.03364	1.56625
	Adherence Support-Group	0.752542	0.146504	5.14	<0.001	0.4654	1.03968
	Adherence Support-Individual	0.442023	0.214372	2.06	0.039	0.0218609	0.862185
	Frequency of Clinical Visists-3 months	0.36627	0.260196	1.41	0.159	-0.143705	0.876244
	Frequency of Clinical Visists-6months	-0.379207	0.245929	-1.54	0.123	-0.861218	0.102804
	Person Providing Refills-Nurse	-0.751348	0.14803	-5.08	<0.001	-1.04148	-0.461215
	Person Providing Refills-Pharmacist	0.509354	0.163099	3.12	0.002	0.189685	0.829023
	Refill Delivery-Weekday during facility hours	0.100773	0.21772	0.46	0.643	-0.32595	0.527495
	Refill Deliv-Weekday early Morn. and eve.	0.0473083	0.167172	0.28	0.777	-0.280343	0.37496
	Location of ART Refill-Community Meeting Point	-0.332943	0.240384	-1.39	0.166	-0.804087	0.138201
