# Supplementary material for: Patient preferences for HIV service delivery models; a Discrete Choice Experiment in Kisumu, Kenya
Source: PLOS Glob Public Health. 2022 Oct 27;2(10):e0000614. doi: 10.1371/journal.pgph.0000614 (PMC10021384; doi:10.1371/journal.pgph.0000614)
Supplement: S8 Table — (XLSX) [file pgph.0000614.s008.xlsx]

## Sheet: Sheet1
	S8 Table: Willingness to trade a Nice Attitude
	Choice			Coef.	Std. Err.	z	P>z	[95% Conf.	Interval]
	-1			-6.58	0.413	-15.95	<0.001	-7.388	-5.771
	Willingness to trade a Nice Attitude
	[Mean]Attitude of provider-Nice - [Mean]Frequency of ART Refill-3months - [Mean]Frequency of ART Refill-6months - [Mean]Location of ART Refill-Health centre - [Mean]Adherence Support-Group -[Mean]Adherence Support-Individual - [Mean]Frequency of Clinical Visists-3 months - [Mean]Frequency of Clinical Visists-6months - [Mean]Person Providing Refills-Nurse - [Mean]Person Providing Refills-Pharmacis…
