# Supplementary material for: Patient preferences for HIV service delivery models; a Discrete Choice Experiment in Kisumu, Kenya
Source: PLOS Glob Public Health. 2022 Oct 27;2(10):e0000614. doi: 10.1371/journal.pgph.0000614 (PMC10021384; doi:10.1371/journal.pgph.0000614)
Supplement: S9 Table — (XLSX) [file pgph.0000614.s009.xlsx]

## Sheet: Sheet1
	How Good is the model?
	Table S9: How Good is the Model
	Variable	Obs	Mean	Std. Dev.	Min	Max
	cpmax	237	0.893762	0.132168	0.540562	0.999975
	The model is good if the number is close to one.
